# Supplementary material for: Designing Age-Friendly Communities: Exploring Qualitative Perspectives on Urban Green Spaces and Ageing in Two Indian Megacities
Source: Int J Environ Res Public Health. 2021 Feb 4;18(4):1491. doi: 10.3390/ijerph18041491 (PMC7914589; doi:10.3390/ijerph18041491)
Supplement: Supplementary file 1 [file ijerph-18-01491-s001.zip]

Archive with 4 entries (4 files):
- Appendix1.docx
- __MACOSX/._Appendix1.docx
- Appendix2.docx
- __MACOSX/._Appendix2.docx
